# Supplementary material for: Metabolomics of the Antipyretic Effects of Bubali Cornu (Water Buffalo Horn) in Rats
Source: PLoS One. 2016 Jul 6;11(7):e0158478. doi: 10.1371/journal.pone.0158478 (PMC4934856; doi:10.1371/journal.pone.0158478)
Supplement: S3 Table — (XLSX) [file pone.0158478.s004.xlsx]

## Sheet: Sheet1
	Normal-1	Normal-2	Normal-3	Normal-4	Normal-5	Normal-6	Normal-7	Normal-8	Fever-1	Fever-2	Fever-3	Fever-4	Fever-5	Fever-6	Fever-7	Fever-8	WBH-1	WBH-2	WBH-3	WBH-4	WBH-5	WBH-6	WBH-7	WBH-8
LysoPE(22:0/0:0)	1.35602	1.0988	1.32055	1.33953	1.37101	1.61175	1.03562	0.94976	0.869047	0.830852	0.675413	0.666285	0.782886	0.741551	0.640493	0.666285	0.755551	1.15336	0.881769	0.95723	0.912472	0.826941	1.26087	1.296
LysoPC(20:4)	1.21399	1.44245	1.06212	1.11153	0.914531	0.951186	1.05544	1.03374	0.918981	0.868657	0.886055	0.864379	0.832956	0.960469	0.904257	0.909843	1.04704	1.01586	1.0532	1.07391	1.03073	0.970866	0.911201	0.966602
LysoPC(20:3)	1.63511	2.14661	1.1982	1.61806	1.08228	1.15777	1.26864	1.72936	0.916681	1.14339	0.869483	0.797636	0.879213	0.961123	0.791174	0.8743	0.647207	0.603748	0.866374	0.504127	0.590038	0.634846	0.501292	0.583803
LysoPC(20:1)	1.21548	1.25325	1.02584	1.5051	0.935219	1.29265	0.937178	1.0912	0.908659	0.782158	0.852029	0.795718	0.993113	0.979446	0.767527	0.72966	0.955112	1.21203	0.956257	1.00258	0.988782	1.13474	0.770471	0.917649
LysoPC(22:6)	1.24807	1.48035	0.962644	1.06409	0.995032	1.03239	1.09213	1.23773	0.934117	0.884477	0.929329	0.728595	0.864866	0.9765	1.07997	1.10148	0.883084	0.921632	0.936496	1.02762	1.01217	0.84897	0.89317	0.865173
LysoPC(16:1)	1.42755	1.28196	0.97187	1.10898	1.12832	1.15913	1.15487	1.09519	0.942899	1.15133	0.902482	0.824433	0.896862	0.821075	0.968533	1.1716	0.875128	0.715721	0.956675	0.960436	0.730553	1.01297	0.913464	0.828012
Prostaglandin J2	0.609071	0.737243	1.18344	0.435099	0.551337	1.10377	0.360252	0.528373	1.16746	1.73935	1.57756	0.692161	2.02628	1.02755	1.8348	1.893	0.799781	1.00508	0.617002	0.638571	0.553787	1.02755	0.742914	1.14856
Hexadecanedioic acid	0.267838	0.637127	0.28087	0.786701	0.306206	0.386003	0.214792	0.755887	0.919693	2.10804	1.85079	1.53103	1.61163	1.01623	2.19061	1.74828	0.770707	1.3985	0.602019	0.431553	1.17343	0.856627	0.740472	1.41497
Leukotriene A4	0.913598	0.510169	0.272152	0.380895	0.636466	1.36348	0.498735	0.33022	1.44596	1.90487	1.85471	0.985639	3.26277	1.27973	1.46146	2.0887	0.388673	0.63893	0.483755	0.559992	0.519317	1.0661	0.428162	0.725525
Deoxycholic acid	1.40324	0.874295	1.03334	1.32601	1.31694	0.951647	1.33812	1.14178	0.827502	0.85807	1.08483	0.561009	0.925605	0.975953	0.795645	0.916287	0.8193	0.936903	0.44556	0.649108	1.39949	1.29245	0.753405	1.37349
Glycoursodeoxycholic acid	2.02846	1.39963	1.5929	1.23593	4.6582	2.3381	1.72226	1.52067	0.54952	0.335488	0.754401	0.294819	0.329582	0.652589	0.661333	0.199053	0.131734	0.495759	0.36752	0.351884	0.511747	0.946731	0.127065	0.794625
Glycocholic acid	1.43688	2.59013	1.24621	2.47199	1.59803	1.46331	3.58148	0.547824	0.473075	0.609293	0.92107	0.226448	0.384805	1.00918	0.524657	0.385161	0.130209	0.579061	0.491273	0.350579	0.887827	1.11053	0.0855977	0.89538
LysoPE(18:0/0:0)	0.786464	0.775753	0.932896	0.787188	0.672729	0.955755	0.899374	0.921492	1.03767	0.865927	0.799398	1.15391	0.995579	1.02746	0.934476	0.982898	1.41999	1.00776	1.226	1.08072	1.12119	0.866578	1.37299	1.37582
Leukotriene D5	0.445363	0.439101	0.133122	1.36948	0.35731	0.285876	0.833203	0.822273	1.41974	2.42673	1.94973	2.26503	1.31832	1.41127	2.4133	1.62152	0.251187	0.686412	0.217942	0.36139	0.560485	1.17521	0.214552	1.02145
LysoPE(0:0/22:5)	1.33807	1.47557	0.941823	1.57074	0.838102	1.17055	1.37056	1.49635	0.882302	1.01367	0.69381	1.08447	0.702061	0.825841	0.590538	0.950243	0.866524	0.988805	1.23021	0.778175	0.478972	0.931641	0.872718	0.908266
LysoPC(22:5)	0.826164	0.841521	0.854508	0.791921	0.712045	0.615032	0.844129	1.02292	1.18695	0.880242	0.888672	0.776993	0.967131	0.94993	1.05287	1.11525	1.2606	1.16485	1.26252	1.17171	1.10145	1.06869	1.41721	1.22669
Dihydroceramide	0.6554	0.511416	0.543788	0.995643	0.519997	0.535263	0.351059	0.502535	2.2503	1.03838	2.50317	2.69675	1.60433	2.56765	1.33733	1.18783	0.516711	0.618953	0.530851	0.144509	1.07597	0.531583	0.383055	0.397532
Dodecanedioic acid	0.912222	0.59282	1.36422	0.315571	0.846236	1.19255	0.282216	0.776906	1.65419	0.86789	1.89655	1.22364	1.81339	0.810116	1.42594	1.91513	1.31426	1.08243	1.12774	0.523168	0.412237	0.705668	0.35771	0.587217
Uracil	1.1385	0.70047	1.24858	0.961428	0.834603	1.03794	1.0849	1.04993	1.11399	1.33244	1.26026	1.26246	1.17798	1.31363	1.40009	1.21585	0.696556	0.703119	1.05831	0.687607	0.755046	0.804648	0.440045	0.721618
Homoanserine	0.258722	0.276352	0.180045	0.532071	0.372664	0.514848	0.383525	0.400405	0.471083	1.85903	2.33429	1.18443	0.35098	0.435258	0.0850712	0.621318	1.22364	1.16568	2.89558	2.40597	1.74557	1.28072	1.4528	1.56995
Xanthine	0.988803	0.704073	0.253943	0.555611	0.986269	1.65541	0.488587	0.957553	1.68918	0.854348	1.95902	1.35675	1.72267	0.852245	1.36037	1.85984	1.34816	0.637092	0.527485	0.849889	0.39074	0.573781	1.00104	0.42715
Prostaglandin E1	0.211056	1.50518	1.32086	0.700948	0.582238	1.50064	0.696864	0.609831	1.58805	1.92593	0.900633	1.43903	1.98291	0.903145	1.54675	2.16973	0.411271	0.422151	0.403025	0.432505	0.740323	0.60142	0.519074	0.886436
Palmitoylglycine	1.19074	0.433055	0.913244	0.827179	0.947547	0.383396	0.817023	0.877734	1.39494	1.05706	1.50842	0.857708	2.42946	1.33122	1.53616	1.54667	1.02153	1.16108	0.586954	0.477393	0.73294	0.435077	0.673577	0.859903
Norepinephrine sulfate	0.464615	0.768949	0.532826	0.549472	0.860119	0.614722	0.529113	0.932632	1.50866	1.46492	0.524132	0.615363	1.79679	0.704518	1.21822	1.68926	2.27234	1.6779	1.03999	0.665437	0.838787	1.39424	0.62486	0.712139
Deoxyadenosine	0.182832	0.373631	1.05131	0.380992	0.412552	1.20035	0.497545	0.426298	1.48365	1.6608	0.814411	0.629918	1.15666	0.295441	1.16507	2.03934	1.35638	0.829489	1.02018	0.748752	1.9824	0.868356	1.52632	1.89733
4-Hydroxynonenal	1.38983	0.892724	0.720852	1.4535	1.08126	0.845722	1.84525	1.03968	0.761347	1.04182	0.721824	1.05668	0.651747	0.820189	0.682347	0.786084	0.599294	0.488166	1.24354	0.922056	0.668021	1.39149	1.47508	1.42149
Tyramine	0.290198	0.598052	0.771511	0.637455	1.14807	1.12003	1.14447	1.17737	1.19745	0.970451	1.37853	1.02539	1.0742	1.2329	0.946106	1.35789	1.47804	0.729221	1.07392	0.311406	0.800608	0.952738	0.827581	1.7564
Urocanic acid	0.896064	0.719977	0.9902	1.0335	0.661614	1.30677	0.716235	0.32856	1.02799	1.67497	0.777255	1.98357	1.53737	0.887098	1.37243	0.790107	0.53392	2.08079	0.95162	1.18175	0.563787	0.380071	1.09681	0.507519
Cystine	1.16506	0.951306	1.126	1.66604	1.03749	0.823218	1.9021	0.982385	0.503769	0.834895	0.873232	0.671909	0.666514	0.752667	0.680476	0.936103	0.833119	0.991483	0.845117	1.09439	1.07025	0.948572	1.14161	1.5023
Xanthosine	0.851082	1.21938	0.14459	0.965093	0.685521	1.03746	0.672385	0.778979	1.10611	1.79709	3.94348	0.992149	3.62899	1.00442	1.72975	1.6875	0.108391	0.46167	0.0602542	0.0369421	0.4785	0.0516243	0.0384218	0.520202
N-Acetylglutamine	0.454112	0.256674	0.447708	0.596638	0.216761	0.291245	0.579896	0.215282	1.0853	0.707892	1.71589	2.4548	0.662207	0.0764953	2.69729	0.640628	0.856523	3.48518	1.65295	0.850512	1.73577	0.359637	1.6216	0.339007
2-Pyrocatechuic acid	0.905804	1.07482	1.15042	1.36571	1.13189	1.25079	1.26761	0.972243	0.745718	0.606304	1.0626	1.10946	0.286825	1.13471	0.286997	0.892512	1.27929	1.08872	1.16917	1.20728	1.07555	0.883961	1.01847	1.03314
Aspartyl-Tyrosine	0.931407	1.30534	0.870053	1.19032	1.08794	1.05655	1.27567	0.987008	0.544751	0.424853	0.653919	1.01105	0.82209	0.914358	0.990125	0.959576	1.41297	1.15579	1.23943	0.944578	1.59022	0.889644	0.843159	0.899199
Tyrosyl-Glutamine	2.29667	0.711714	0.873459	0.927016	1.09759	0.840243	1.00499	1.12102	0.859537	0.815182	1.049	0.731578	0.593619	0.34423	0.58363	0.343631	1.42441	2.01559	1.00701	1.55809	1.33051	1.4959	0.600891	0.374484
L-Aspartyl-4-phosphate	0.657056	0.679526	0.147572	0.999321	1.00547	0.6175	0.796789	0.530549	0.733755	1.00439	0.64697	0.996939	1.45912	0.897132	1.18632	1.23374	1.45374	2.13329	1.66823	1.38184	0.926543	0.630814	1.66253	0.550855
17-Hydroxyprogesterone	0.86564	0.674613	0.774065	1.22974	0.994749	0.958272	1.19575	0.940742	1.6524	1.56174	1.14269	1.05837	0.855488	1.04484	1.91946	1.10073	0.522835	0.497776	0.573766	0.735985	1.50175	0.440059	1.0908	0.667742
